# Supplementary material for: Sustainable Valorization of Gelatin Capsule Waste: Physicochemical and Antioxidant Properties of Derived Hydrolysates
Source: Antioxidants (Basel). 2026 Jun 22;15(6):776. doi: 10.3390/antiox15060776 (PMC13296128; doi:10.3390/antiox15060776)
Supplement: Supplementary file 1 [file antioxidants-15-00776-s001.zip]

Archive with 1 entries (1 files):
- antioxidants-4322796-supplementary.pdf
